# Supplementary material for: Evaluation of shedding, tissue burdens, and humoral immune response in goats after experimental challenge with the virulent Brucella melitensis strain 16M and the reduced virulence vaccine strain Rev. 1
Source: PLoS One. 2017 Oct 13;12(10):e0185823. doi: 10.1371/journal.pone.0185823 (PMC5640220; doi:10.1371/journal.pone.0185823)
Supplement: S1 File — File A in S1. Goat no. 1–5 serology results. File B in S1. Goat no. 6–15 sample groups. File C in S1. Goat no. 6–15 serology results. File D in S1. USDA FPA results. File E in S1. Goat no. 1–5 tissue culture and body temperature results. File F in S1. Goat no. 6–15 tissue culture results. File G in S1. Goat no. 9–11 iButton temperature results. (ZIP) [file pone.0185823.s001.zip]

Archive with 7 entries (7 files):
- S1 File A.xlsx
- S1 File B.docx
- S1 File C.xlsx
- S1 File D.xlsx
- S1 File E.xlsx
- S1 File F.xlsx
- S1 File G.csv
