# Supplementary material for: Evaluation of shedding, tissue burdens, and humoral immune response in goats after experimental challenge with the virulent Brucella melitensis strain 16M and the reduced virulence vaccine strain Rev. 1
Source: PLoS One. 2017 Oct 13;12(10):e0185823. doi: 10.1371/journal.pone.0185823 (PMC5640220; doi:10.1371/journal.pone.0185823)
Supplement: S1 File — File A in S1. Goat no. 1–5 serology results. File B in S1. Goat no. 6–15 sample groups. File C in S1. Goat no. 6–15 serology results. File D in S1. USDA FPA results. File E in S1. Goat no. 1–5 tissue culture and body temperature results. File F in S1. Goat no. 6–15 tissue culture results. File G in S1. Goat no. 9–11 iButton temperature results. (ZIP) [file pone.0185823.s001.zip › S1 File C.xlsx]

## Sheet: By Time Point
Goat #	Days PI	Treatment	Card Result
1588	7	Rev1	N
01131	7	16M	N
0624	7	16M	N
1588	14	Rev1	WP
29	14	Rev1	N
32	14	Rev1	N
COCN45	14	Rev1	N
0624	14	16M	WP
01131	14	16M	SP
01125	14	16M	N
01144	14	16M	N
1588	28	Rev1	WP
29	28	Rev1	WP
32	28	Rev1	WP
COCN45	28	Rev1	WP
0624	28	16M	SP
01131	28	16M	SP
01125	28	16M	N
01144	28	16M	WP
06	28	Control	N
1588	59	Rev1	SP
29	56	Rev1	N
32	61	Rev1	N
COCN45	55	Rev1	N
01125	60	16M	SP
01144	54	16M	SP
01170	59	Control	N
Card Positive Control	SP
Card Negative Control	N

## Sheet: By Goat
Goat #	Days PI	Treatment	Card Result
06	28	Control	N
29	14	Rev1	N
29	28	Rev1	WP
29	56	Rev1	N
32	14	Rev1	N
32	28	Rev1	WP
32	61	Rev1	N
0624	7	16M	N
0624	14	16M	WP
0624	28	16M	SP
01125	14	16M	N
01125	28	16M	N
01125	60	16M	SP
01131	7	16M	N
01131	14	16M	SP
01131	28	16M	SP
01144	14	16M	N
01144	28	16M	WP
01144	54	16M	SP
01170	59	Control	N
1588	7	Rev1	N
1588	14	Rev1	WP
1588	28	Rev1	WP
1588	59	Rev1	SP
COCN45	14	Rev1	N
COCN45	28	Rev1	WP
COCN45	55	Rev1	N

## Sheet: Time to Seroconversion
Time to Seroconversion
Goat	Treatment	Days until Test Positive
06	Control	N
01170	Control	N
29	Rev1	28 (Weak pos. Transient)
32	Rev1	28 (Weak pos. Transient)
COCN45	Rev1	28 (Weak pos. Transient)
1588	Rev1	14 (Weak pos. Sustained)
01131	16M	14 (Strong pos. Sustained)
0624	16M	14 (Weak pos. Sustained)
01144	16M	28 (Weak pos. Sustained)
01125	16M	60 (Strong pos.)
