# Supplementary material for: Evaluation of shedding, tissue burdens, and humoral immune response in goats after experimental challenge with the virulent Brucella melitensis strain 16M and the reduced virulence vaccine strain Rev. 1
Source: PLoS One. 2017 Oct 13;12(10):e0185823. doi: 10.1371/journal.pone.0185823 (PMC5640220; doi:10.1371/journal.pone.0185823)
Supplement: S1 File — File A in S1. Goat no. 1–5 serology results. File B in S1. Goat no. 6–15 sample groups. File C in S1. Goat no. 6–15 serology results. File D in S1. USDA FPA results. File E in S1. Goat no. 1–5 tissue culture and body temperature results. File F in S1. Goat no. 6–15 tissue culture results. File G in S1. Goat no. 9–11 iButton temperature results. (ZIP) [file pone.0185823.s001.zip › S1 File D.xlsx]

## Sheet: Results
Ellie Labs Product B1001.			Kit 1000-130															Neg	70-90
																		Pos	120-250
					2016-05-02			2016-05-03			2016-05-03			2016-05-04
					mP
			Neg1	1	76.6	77.3667		77.3	77.2333		72.4	75.3		78.6	76.5667
			Neg2	2	77.8			75.9			76.8			76
			Neg3	3	77.7			78.5			76.7			75.1
						ΔmP	Interpretation		ΔmP			ΔmP			ΔmP
			Pos1	4	135.7	58.3333	Positive	138.7	61.3333	Positive	137	59.6333	Positive	138.2	60.8333	Positive
-17	B. melitensis 16M	7	2014-02-18	5	82.1	4.73333	Negative
-17	B. melitensis 16M	13	2014-02-18	6	81.2	3.83333	Negative
-17	B. melitensis 16M	39	2014-02-18	7	81.7	4.33333	Negative
-17	B. melitensis 16M	71	2014-02-18	8	81.9	4.53333	Negative
-17	B. melitensis 16M	316	2014-02-18	9	81.4	4.03333	Negative
7	B. melitensis 16M	7	2014-03-14	10				82.1	4.73333	Negative
7	B. melitensis 16M	13	2014-03-14	11				81.4	4.03333	Negative
7	B. melitensis 16M	39	2014-03-14	12				81.3	3.93333	Negative
7	B. melitensis 16M	71	2014-03-14	13				81.6	4.23333	Negative
7	B. melitensis 16M	316	2014-03-14	14				82.7	5.33333	Negative
14	B. melitensis 16M	7	2014-03-21	15				82.8	5.43333	Negative
14	B. melitensis 16M	13	2014-03-21	16				81.3	3.93333	Negative
14	B. melitensis 16M	39	2014-03-21	17				82.9	5.53333	Negative
14	B. melitensis 16M	71	2014-03-21	18				82.2	4.83333	Negative
14	B. melitensis 16M	316	2014-03-21	19				81.4	4.03333	Negative
21	B. melitensis 16M	7	2014-03-28	20				91.6	14.2333	Suspect
21	B. melitensis 16M	13	2014-03-28	21				82.9	5.53333	Negative
21	B. melitensis 16M	39	2014-03-28	22				82.1	4.73333	Negative
21	B. melitensis 16M	71	2014-03-28	23				86.2	8.83333	Negative
21	B. melitensis 16M	316	2014-03-28	24				82.9	5.53333	Negative
35	B. melitensis 16M	7	2014-04-11	25				91	13.6333	Suspect
35	B. melitensis 16M	13	2014-04-11	26				84.6	7.23333	Negative
35	B. melitensis 16M	39	2014-04-11	27				84.3	6.93333	Negative
35	B. melitensis 16M	71	2014-04-11	28				83.4	6.03333	Negative
35	B. melitensis 16M	316	2014-04-11	29				81.8	4.43333	Negative
45	B. melitensis 16M	7	2014-04-21	30				91.6	14.2333	Suspect
64	B. melitensis 16M	39	2014-05-10	31				94.5	17.1333	Suspect
42	B. melitensis 16M	71	2014-04-18	32				84.9	7.53333	Negative
70	B. melitensis 16M	316	2014-05-16	33				80.3	2.93333	Negative
-4	B. melitensis Rev1	1588	2015-01-12	34				80.5	3.13333	Negative
-4	B. melitensis Rev1	29	2015-01-12	35				81.1	3.73333	Negative
-4	B. melitensis Rev1	32	2015-01-12	36				81.1	3.73333	Negative
-4	B. melitensis Rev1	COCN45	2015-01-12	37				82	4.63333	Negative
-4	None	6	2015-01-12	38				79.3	1.93333	Negative
-4	None	1170	2015-01-12	39				79.5	2.13333	Negative
-4	B.melitensis 16 M	624	2015-01-13	40				82.5	5.13333	Negative
-4	B.melitensis 16 M	1131	2015-01-13	41				79.8	2.43333	Negative
-4	B.melitensis 16 M	1125	2015-01-13	42				81	3.63333	Negative
-4	B.melitensis 16 M	1144	2015-01-13	43				80.1	2.73333	Negative
0	B. melitensis Rev1	1588	2015-01-16	44							79.6	2.23333	Negative
0	B. melitensis Rev1	29	2015-01-16	45							78.8	1.43333	Negative
0	B. melitensis Rev1	32	2015-01-16	46							80.4	3.03333	Negative
0	B. melitensis Rev1	COCN45	2015-01-16	47							78.5	1.13333	Negative
0	None	6	2015-01-16	48							79.3	1.93333	Negative
0	None	1170	2015-01-17	49							80.7	3.33333	Negative
0	B.melitensis 16 M	624	2015-01-17	50							81.4	4.03333	Negative
0	B.melitensis 16 M	1131	2015-01-17	51							80.2	2.83333	Negative
0	B.melitensis 16 M	1125	2015-01-17	52							79.1	1.73333	Negative
0	B.melitensis 16 M	1144	2015-01-17	53							78.3	0.933333	Negative
3	B. melitensis Rev1	1588	2015-01-19	54							78.6	1.23333	Negative
3	B. melitensis Rev1	29	2015-01-19	55							77.1	-0.266667	Negative
3	B. melitensis Rev1	32	2015-01-19	56							80.8	3.43333	Negative
3	B. melitensis Rev1	COCN45	2015-01-19	57							78.6	1.23333	Negative
3	None	6	2015-01-19	58							77.6	0.233333	Negative
3	None	1170	2015-01-19	59							77.9	0.533333	Negative
3	B.melitensis 16 M	624	2015-01-20	60							81	3.63333	Negative
3	B.melitensis 16 M	1131	2015-01-20	61							79.1	1.73333	Negative
3	B.melitensis 16 M	1125	2015-01-20	62							78.8	1.43333	Negative
3	B.melitensis 16 M	1144	2015-01-20	63							77.8	0.433333	Negative
7	B. melitensis Rev1	1588	2015-01-23	64							80.4	3.03333	Negative
7	B. melitensis Rev1	29	2015-01-23	65							78.3	0.933333	Negative
7	B. melitensis Rev1	32	2015-01-23	66							78.5	1.13333	Negative
7	B. melitensis Rev1	COCN45	2015-01-23	67							80.2	2.83333	Negative
7	None	6	2015-01-23	68							78.9	1.53333	Negative
7	None	1170	2015-01-23	69							77.7	0.333333	Negative
7	B.melitensis 16 M	624	2015-01-24	70							80.2	2.83333	Negative
7	B.melitensis 16 M	1131	2015-01-24	71							79.5	2.13333	Negative
7	B.melitensis 16 M	1125	2015-01-24	72							77.9	0.533333	Negative
7	B.melitensis 16 M	1144	2015-01-24	73							79.1	1.73333	Negative
14	B. melitensis Rev1	1588	2015-01-30	74							87.7	10.3333	Suspect
14	B. melitensis Rev1	29	2015-01-30	75										81.3	3.93333	Negative
14	B. melitensis Rev1	32	2015-01-30	76										85.6	8.23333	Negative
14	B. melitensis Rev1	COCN45	2015-01-30	77										82.4	5.03333	Negative
14	None	6	2015-01-30	78										77.7	0.333333	Negative
14	None	1170	2015-01-30	79										79.4	2.03333	Negative
14	B.melitensis 16 M	624	2015-01-31	80										82.8	5.43333	Negative
14	B.melitensis 16 M	1131	2015-01-31	81										84.1	6.73333	Negative
14	B.melitensis 16 M	1125	2015-01-31	82										80.5	3.13333	Negative
14	B.melitensis 16 M	1144	2015-01-31	83										80.4	3.03333	Negative
28	B. melitensis Rev1	1588	2015-02-13	84										87.5	10.1333	Suspect
28	B. melitensis Rev1	29	2015-02-13	85										85.4	8.03333	Negative
28	B. melitensis Rev1	32	2015-02-13	86										92	14.6333	Suspect
28	B. melitensis Rev1	COCN45	2015-02-13	87										104.4	27.0333	Positive
28	None	6	2015-02-13	88										80.8	3.43333	Negative
28	None	1170	2015-02-13	89										80.1	2.73333	Negative
28	B.melitensis 16 M	624	2015-02-14	90										83.9	6.53333	Negative
28	B.melitensis 16 M	1131	2015-02-14	91										111.9	34.5333	Positive
28	B.melitensis 16 M	1125	2015-02-14	92										81.1	3.73333	Negative
28	B.melitensis 16 M	1144	2015-02-14	93										80.1	2.73333	Negative
59	B. melitensis Rev1	1588	2015-03-16	94										94.5	17.1333	Suspect
56	B. melitensis Rev1	29	2015-03-13	95										79.6	2.23333	Negative
61	B. melitensis Rev1	32	2015-03-18	96										83.9	6.53333	Negative
55	B. melitensis Rev1	COCN45	2015-03-12	97										93.1	15.7333	Suspect
59	None	1170	2015-03-16	98										81.3	3.93333	Negative
37	B.melitensis 16 M	624	2015-02-23	99										99.6	22.2333	Positive
36	B.melitensis 16 M	1131	2015-02-22	100										103.6	26.2333	Positive
60	B.melitensis 16 M	1125	2015-03-18	101										84.3	6.93333	Negative
54	B.melitensis 16 M	1144	2015-03-12	102										79.6	2.23333	Negative

## Sheet: comp 10-20ul trial
Using 10ul- (Kit insert 2.6B USA)
	Raw mP
Neg1	76.3	Mean Neg	77.2667
Neg2	77.8
Neg3	77.7			Negative control valid:	VALID	>70, <95
Pos1	135.7			Positive control valid:	VALID	>120, <250
		ΔmP
5	82.1	4.83333	Negative			ΔmP
6	81.2	3.93333	Negative			>20 Positive
7	81.7	4.43333	Negative			10-20 Suspect
8	81.9	4.63333	Negative			<10 Negative
9	81.4	4.13333	Negative
Using 20ul- (Old kit insert 0913)
	Raw mP
Neg1	69.9	Mean Neg	69.6667
Neg2	69.5
Neg3	69.6			Negative control valid:	NOT VALID	70-95	(would be valid if rounded)
Pos1	178.1			Positive control valid:	VALID	120-250
		ΔmP
5	80	10.3333	Suspect			ΔmP
6	78.2	8.53333	Negative			>20 Positive
7	82.3	12.6333	Suspect			10-20 Suspect
8	79.4	9.73333	Negative			<10 Negative
9	80.9	11.2333	Suspect

## Sheet: 10ul
	Raw mP
Neg1	76.3	Mean Neg	77.2667
Neg2	77.8
Neg3	77.7			Negative control valid:	VALID	>70, <95
Pos1	135.7			Positive control valid:	VALID	>120, <250
		ΔmP
5	82.1	4.83333	Negative			ΔmP
6	81.2	3.93333	Negative			>20 Positive
7	81.7	4.43333	Negative			10-20 Suspect
8	81.9	4.63333	Negative			<10 Negative
9	81.4	4.13333	Negative

## Sheet: 20ul
	Raw mP
Neg1	69.9	Mean Neg	69.6667
Neg2	69.5
Neg3	69.6			Negative control valid:	NOT VALID	>70, <95
Pos1	178.1			Positive control valid:	VALID	>120, <250
		ΔmP
5	80	10.3333	Suspect			ΔmP
6	78.2	8.53333	Negative			>20 Positive
7	82.3	12.6333	Suspect			10-20 Suspect
8	79.4	9.73333	Negative			<10 Negative
9	80.9	11.2333	Suspect
