# Supplementary material for: Evaluation of shedding, tissue burdens, and humoral immune response in goats after experimental challenge with the virulent Brucella melitensis strain 16M and the reduced virulence vaccine strain Rev. 1
Source: PLoS One. 2017 Oct 13;12(10):e0185823. doi: 10.1371/journal.pone.0185823 (PMC5640220; doi:10.1371/journal.pone.0185823)
Supplement: S1 File — File A in S1. Goat no. 1–5 serology results. File B in S1. Goat no. 6–15 sample groups. File C in S1. Goat no. 6–15 serology results. File D in S1. USDA FPA results. File E in S1. Goat no. 1–5 tissue culture and body temperature results. File F in S1. Goat no. 6–15 tissue culture results. File G in S1. Goat no. 9–11 iButton temperature results. (ZIP) [file pone.0185823.s001.zip › S1 File G.csv]

Date/Time	Goat No. 9	Goat No. 10	Goat No. 11
1/9/15 11:40 AM	39.625	39.5	36.625
1/9/15 3:40 PM	39.5	38.5	39.25
1/9/15 7:40 PM	39.25	39.5	39.5
1/9/15 11:40 PM	39.125	39.5	39.75
1/10/15 3:40 AM	39	39.5	39.625
1/10/15 7:40 AM	39	39.5	39.375
1/10/15 11:40 AM	39.25	39.5	39.5
1/10/15 3:40 PM	39.75	40	39.625
1/10/15 7:40 PM	36.875	39.5	39.625
1/10/15 11:40 PM	38.875	40	39.125
1/11/15 3:40 AM	38.875	39.5	39.5
1/11/15 7:40 AM	38.875	39.5	39.25
1/11/15 11:40 AM	39.25	39.5	39.75
1/11/15 3:40 PM	39.5	39.5	39.875
1/11/15 7:40 PM	39.375	40	39.625
1/11/15 11:40 PM	39.375	39.5	39.625
1/12/15 3:40 AM	39	39.5	39.25
1/12/15 7:40 AM	38.875	39	38.875
1/12/15 11:40 AM	39.5	40	40.125
1/12/15 3:40 PM	39.5	40	39.5
1/12/15 7:40 PM	39.375	40	39
1/12/15 11:40 PM	39.125	39.5	39.5
1/13/15 3:40 AM	39	39.5	39.375
1/13/15 7:40 AM	38.875	39.5	38.75
1/13/15 11:40 AM	39.375	40.5	40
1/13/15 3:40 PM	39.625	39.5	39.875
1/13/15 7:40 PM	39.25	39.5	40
1/13/15 11:40 PM	39.125	39.5	40
1/14/15 3:40 AM	38.875	39.5	39.25
1/14/15 7:40 AM	39	39	38.875
1/14/15 11:40 AM	39.25	38.5	39.5
1/14/15 3:40 PM	39.5	39.5	39.875
1/14/15 7:40 PM	36.875	38.5	40.125
1/14/15 11:40 PM	39.125	40	39.125
1/15/15 3:40 AM	39.125	39.5	39.125
1/15/15 7:40 AM	39	39.5	39.5
1/15/15 11:40 AM	39.375	39.5	40
1/15/15 3:40 PM	39.5	40	40.25
1/15/15 7:40 PM	39	40	39.875
1/15/15 11:40 PM	38.875	40	39.625
1/16/15 3:40 AM	38.625	39.5	39.5
1/16/15 7:40 AM	38.875	39.5	39.25
1/16/15 11:40 AM	39.125	40	39.125
1/16/15 3:40 PM	40.125	39.5	40.5
1/16/15 7:40 PM	39.5	40	39.5
1/16/15 11:40 PM	39.25	40.5	40.25
1/17/15 3:40 AM	39.25	40.5	39.5
1/17/15 7:40 AM	39.125	40	39.5
1/17/15 11:40 AM	39.5	40	40
1/17/15 3:40 PM	39.5	40	40.25
1/17/15 7:40 PM	38.625	40	40
1/17/15 11:40 PM	39.375	40	40
1/18/15 3:40 AM	39.125	39.5	39.5
1/18/15 7:40 AM	38.875	39.5	39.25
1/18/15 11:40 AM	39.5	40	39.25
1/18/15 3:40 PM	38.625	40	40.125
1/18/15 7:40 PM	39.25	39.5	39.875
1/18/15 11:40 PM	38.75	39.5	39.25
1/19/15 3:40 AM	38.75	39.5	39.375
1/19/15 7:40 AM	38.875	39.5	39.125
1/19/15 11:40 AM	39.25	39.5	39
1/19/15 3:40 PM	39.25	39.5	39.125
1/19/15 7:40 PM	39.25	40.5	38.75
1/19/15 11:40 PM	39	40.5	39.875
1/20/15 3:40 AM	39.125	39.5	39.375
1/20/15 7:40 AM	38.875	39.5	39.25
1/20/15 11:40 AM	39.625	40	40.125
1/20/15 3:40 PM	37	40	39.75
1/20/15 7:40 PM	39.5	38	38.875
1/20/15 11:40 PM	39.125	40.5	39.75
1/21/15 3:40 AM	38.375	40.5	39.625
1/21/15 7:40 AM	39	39.5	39
1/21/15 11:40 AM	39.25	40	39.75
1/21/15 3:40 PM	39.75	39.5	40.125
1/21/15 7:40 PM	38.125	40	39.75
1/21/15 11:40 PM	39.125	40	40.25
1/22/15 3:40 AM	39	40	39.875
1/22/15 7:40 AM	39	39.5	39.75
1/22/15 11:40 AM	39.375	40.5	39.75
1/22/15 3:40 PM	39.5	39	40
1/22/15 7:40 PM	38.5	39.5	40.375
1/22/15 11:40 PM	38.75	40	40
1/23/15 3:40 AM	38.5	40	39.75
1/23/15 7:40 AM	38.75	39.5	39.625
1/23/15 11:40 AM	39.125	40	39.625
1/23/15 3:40 PM	40	39.5	40.75
1/23/15 7:40 PM	39.25	40	40.375
1/23/15 11:40 PM	39.25	40	40.125
1/24/15 3:40 AM	39.125	39.5	39.375
1/24/15 7:40 AM	38.875	39.5	39.625
1/24/15 11:40 AM	39.375	40	39.5
1/24/15 3:40 PM	39.5	40	39.875
1/24/15 7:40 PM	39.25	39.5	40.125
1/24/15 11:40 PM	39.25	40.5	39.625
1/25/15 3:40 AM	39.25	40	39.375
1/25/15 7:40 AM	39	40	39.375
1/25/15 11:40 AM	39.375	40	39.875
1/25/15 3:40 PM	39.5	38	40
1/25/15 7:40 PM	39.375	40.5	38.625
1/25/15 11:40 PM	39.25	40	40.125
1/26/15 3:40 AM	39.25	40	39.875
1/26/15 7:40 AM	39	39.5	39.25
1/26/15 11:40 AM	39.75	40	40
1/26/15 3:40 PM	39.75	40	40.125
1/26/15 7:40 PM	39.125	39.5	38.875
1/26/15 11:40 PM	38.75	40	40
1/27/15 3:40 AM	39.375	40	40.125
1/27/15 7:40 AM	39.125	39.5	39.625
1/27/15 11:40 AM	39.5	40	39.75
1/27/15 3:40 PM	39.75	40.5	40
1/27/15 7:40 PM	39.75	39.5	40.375
1/27/15 11:40 PM	39	40.5	40.125
1/28/15 3:40 AM	39.125	40	40.125
1/28/15 7:40 AM	39	39.5	39.75
1/28/15 11:40 AM	39.375	40	39.125
1/28/15 3:40 PM	39.75	40	38.625
1/28/15 7:40 PM	39.75	40	39.75
1/28/15 11:40 PM	39.625	40	39.5
1/29/15 3:40 AM	38.25	40	39.625
1/29/15 7:40 AM	39.125	39.5	39.625
1/29/15 11:40 AM	39.5	40	39.75
1/29/15 3:40 PM	39.25	40.5	39.875
1/29/15 7:40 PM	40	39	40
1/29/15 11:40 PM	39.25	40	40
1/30/15 3:40 AM	38.125	39.5	39.875
1/30/15 7:40 AM	39.25	39.5	39.75
1/30/15 11:40 AM	39.625	37.5	39
1/30/15 3:40 PM	39.75	40.5	39.875
1/30/15 7:40 PM	38.875	40.5	39.875
1/30/15 11:40 PM	39.625	40	40.125
1/31/15 3:40 AM	39.5	39.5	39.625
1/31/15 7:40 AM	39.125	39.5	39.375
1/31/15 11:40 AM	39.5	40	39.75
1/31/15 3:40 PM	39.75	40.5	40
1/31/15 7:40 PM	39.75	40.5	37.75
1/31/15 11:40 PM	39.125	40.5	40.25
2/1/15 3:40 AM	39.625	40	39.125
2/1/15 7:40 AM	39	39.5	39.5
2/1/15 11:40 AM	39.5	39	39.75
2/1/15 3:40 PM	39.625	40.5	39.375
2/1/15 7:40 PM	39.875	40	39.75
2/1/15 11:40 PM	39.5	40	39.625
2/2/15 3:40 AM	39.625	40	39.875
2/2/15 7:40 AM	39.25	39.5	39.25
2/2/15 11:40 AM	39.625	39.5	40
2/2/15 3:40 PM	39.625	40	40.25
2/2/15 7:40 PM	38.75	40.5	40.375
2/2/15 11:40 PM	39.625	40.5	38.125
2/3/15 3:40 AM	39.5	40	39.875
2/3/15 7:40 AM	39.125	39.5	39.625
2/3/15 11:40 AM	39.125	40	40
2/3/15 3:40 PM	39.75	38	39.75
2/3/15 7:40 PM	39.625	40.5	40
2/3/15 11:40 PM	39.5	40	39.625
2/4/15 3:40 AM	39.25	40	40.125
2/4/15 7:40 AM	39.125	39.5	39.875
2/4/15 11:40 AM	39.75	40	39.875
2/4/15 3:40 PM	40.125	40	39.5
2/4/15 7:40 PM	40	40.5	40
2/4/15 11:40 PM	39.625	40	39.875
2/5/15 3:40 AM	39.625	40	39.875
2/5/15 7:40 AM	39.25	39.5	39.375
2/5/15 11:40 AM	39.625	40	40.125
2/5/15 3:40 PM	39	37	39.875
2/5/15 7:40 PM	40.25	40	39.875
2/5/15 11:40 PM	39.625	40.5	39.875
2/6/15 3:40 AM	39.625	39.5	39.75
2/6/15 7:40 AM	39.125	39.5	39.75
2/6/15 11:40 AM	40.125	40.5	40.375
2/6/15 3:40 PM	39.25	40	39.5
2/6/15 7:40 PM	39.625	39.5	40.125
2/6/15 11:40 PM	39.75	39.5	39.625
2/7/15 3:40 AM	39.625	39.5	39.875
2/7/15 7:40 AM	39.375	39	39.625
2/7/15 11:40 AM	39.625	39.5	39.625
2/7/15 3:40 PM	39.125	40	39.75
2/7/15 7:40 PM	39.625	40.5	40.75
2/7/15 11:40 PM	39.625	40	40.125
2/8/15 3:40 AM	39.625	40	40.375
2/8/15 7:40 AM	39.25	39.5	39.75
2/8/15 11:40 AM	39.75	39.5	40.125
2/8/15 3:40 PM	40.125	40	39.75
2/8/15 7:40 PM	39.75	39.5	40.625
2/8/15 11:40 PM	39.5	40	40
2/9/15 3:40 AM	40.125	40	39.875
2/9/15 7:40 AM	39.625	39.5	39.75
2/9/15 11:40 AM	39.875	39.5	39.75
2/9/15 3:40 PM	39.375	40.5	39.875
2/9/15 7:40 PM	40.125	40.5	40
2/9/15 11:40 PM	40.125	40.5	39.625
2/10/15 3:40 AM	39.75	40	39.75
2/10/15 7:40 AM	39.5	39.5	39.625
2/10/15 11:40 AM	39.875	39.5	39.375
2/10/15 3:40 PM	40.125	37	40.375
2/10/15 7:40 PM	39.5	39	39.75
2/10/15 11:40 PM	40.375	40	40.375
2/11/15 3:40 AM	39.875	40	40.125
2/11/15 7:40 AM	39.5	39.5	39.875
2/11/15 11:40 AM	39.75	40	39.875
2/11/15 3:40 PM	39.625	40.5	35
2/11/15 7:40 PM	40	40	39.875
2/11/15 11:40 PM	39.625	40	40
2/12/15 3:40 AM	39.5	40	40.25
2/12/15 7:40 AM	39.125	39.5	39.625
2/12/15 11:40 AM	38.25	40	40.25
2/12/15 3:40 PM	40.25	40.5	40.625
2/12/15 7:40 PM	40.25	40	40
2/12/15 11:40 PM	39.875	40	39.625
2/13/15 3:40 AM	39.75	40	40
2/13/15 7:40 AM	39.5	39.5	39.625
2/13/15 11:40 AM	40.375	40	39.5
2/13/15 3:40 PM	39.625	40.5	39.75
2/13/15 7:40 PM	40.25	40	39.875
2/13/15 11:40 PM	40.25	40	40
2/14/15 3:40 AM	39.75	39.5	39.75
2/14/15 7:40 AM	39.375	39.5	39.375
2/14/15 11:40 AM	39.875	40	39.625
2/14/15 3:40 PM	39.75	40	39.75
2/14/15 7:40 PM	39.75	40	39.875
2/14/15 11:40 PM	40.125	40.5	39.875
2/15/15 3:40 AM	39.75	40	39.75
2/15/15 7:40 AM	39.25	39.5	39.625
2/15/15 11:40 AM	39.625	39.5	39.5
2/15/15 3:40 PM	39.75	39	40.5
2/15/15 7:40 PM	40	40.5	40.375
2/15/15 11:40 PM	38.875	40.5	40
2/16/15 3:40 AM	39.875	40.5	40.25
2/16/15 7:40 AM	39.5	40	40
2/16/15 11:40 AM	39.75	40	40.125
2/16/15 3:40 PM	40.125	40.5	40.125
2/16/15 7:40 PM	39.125	40	40.75
2/16/15 11:40 PM	40	40.5	39.375
2/17/15 3:40 AM	40	40.5	39.875
2/17/15 7:40 AM	39.625	39.5	39.625
2/17/15 11:40 AM	40	37.5	40.5
2/17/15 3:40 PM	40.25	41.5	39.875
2/17/15 7:40 PM	39.875	40.5	40.375
2/17/15 11:40 PM	40.125	40	39.875
2/18/15 3:40 AM	39.875	39	40
2/18/15 7:40 AM	39.5	39.5	39.5
2/18/15 11:40 AM	40	40	39.875
2/18/15 3:40 PM	39.75	40.5	40.375
2/18/15 7:40 PM	39.75	40	40
2/18/15 11:40 PM	40.625	39.5	39.875
2/19/15 3:40 AM	39.625	39.5	39.375
2/19/15 7:40 AM	39.625	39.5	39.625
2/19/15 11:40 AM	40.25	39.5	39.875
2/19/15 3:40 PM	39.625	38.5	36.25
2/19/15 7:40 PM	39.875	40.5	39.75
2/19/15 11:40 PM	40	40.5	39.375
2/20/15 3:40 AM	40	40.5	39.875
2/20/15 7:40 AM	39.625	40	39.75
2/20/15 11:40 AM	40.375	38.5	40.125
2/20/15 3:40 PM	40.5	40.5	40.5
2/20/15 7:40 PM	40.375	40.5	39.375
2/20/15 11:40 PM	40.25	40.5	39.875
2/21/15 3:40 AM	40.125	40	39.875
2/21/15 7:40 AM	39.625	40	40
2/21/15 11:40 AM	40.125	40	40.375
2/21/15 3:40 PM	40	40	40.5
2/21/15 7:40 PM	39.5	40	40.125
2/21/15 11:40 PM	40.25	40.5	40
2/22/15 3:40 AM	40.375	40.5	40.375
2/22/15 7:40 AM	39.625	40	40.125
2/22/15 11:40 AM	40.375	40.5	40.75
2/22/15 3:40 PM	40.375	40	40.625
2/22/15 7:40 PM	40.5	40.5	40.125
2/22/15 11:40 PM	40.125	40.5	40.25
2/23/15 3:40 AM	40.25	41	40.5
2/23/15 7:40 AM	40	40	39.875
2/23/15 11:40 AM	40.375	40	40.125
2/23/15 3:40 PM	40.25	40	40.625
2/23/15 7:40 PM	39.75	40	40.625
2/23/15 11:40 PM	40.5	40	40.375
2/24/15 3:40 AM	40.25	40	40.375
2/24/15 7:40 AM	39.75	39.5	40
2/24/15 11:40 AM	40.125	40	38.625
2/24/15 3:40 PM	40.125	40	40.125
2/24/15 7:40 PM	40.375	40	40.25
2/24/15 11:40 PM	40.125	40	40
2/25/15 3:40 AM	40.125	40	39.5
2/25/15 7:40 AM	39.5	40	40
2/25/15 11:40 AM	40.375	36	40.75
2/25/15 3:40 PM	39.875	40	40.625
2/25/15 7:40 PM	39.625	39.5	40.125
2/25/15 11:40 PM	40.125	40.5	40.25
2/26/15 3:40 AM	39.75	40	40.375
2/26/15 7:40 AM	39.75	40	39.75
2/26/15 11:40 AM	40.125	40	40.375
2/26/15 3:40 PM	39.625	40.5	39.5
2/26/15 7:40 PM	39.5	40	40
2/26/15 11:40 PM	40.375	40.5	40
2/27/15 3:40 AM	39.75	40	39.5
2/27/15 7:40 AM	39.375	39.5	39.25
2/27/15 11:40 AM	40	40	39.625
2/27/15 3:40 PM	40.25	39.5	40.625
2/27/15 7:40 PM	39.125	40	39.625
2/27/15 11:40 PM	39.5	40.5	40.5
2/28/15 3:40 AM	40.125	40	40.25
2/28/15 7:40 AM	39.625	39	40.25
2/28/15 11:40 AM	39.75	40	40.5
2/28/15 3:40 PM	40	40.5	40.125
2/28/15 7:40 PM	40.125	40.5	39.875
2/28/15 11:40 PM	40.125	40	38.375
3/1/15 3:40 AM	39.75	40	39.25
3/1/15 7:40 AM	40.125	37.5	40.5
3/1/15 11:40 AM	40.125	40	39.75
3/1/15 3:40 PM	39.25	40	40.5
3/1/15 7:40 PM	39.5	40.5	40.75
3/1/15 11:40 PM	40	39.5	40
3/2/15 3:40 AM	39.875	40	39.75
3/2/15 7:40 AM	39.75	40	39.625
3/2/15 11:40 AM	40.25	40	40.75
3/2/15 3:40 PM	39.25	41	40.25
3/2/15 7:40 PM	40.25	40.5	40.375
3/2/15 11:40 PM	40.25	40	39.75
3/3/15 3:40 AM	39.875	40	39.75
3/3/15 7:40 AM	39.75	39.5	39.75
3/3/15 11:40 AM	39.625	40.5	39.875
3/3/15 3:40 PM	39.875	40	40.375
3/3/15 7:40 PM	39.875	40	40.625
3/3/15 11:40 PM	40	40	40.375
3/4/15 3:40 AM	39.5	40	39.5
3/4/15 7:40 AM	39.75	40	39.75
3/4/15 11:40 AM	40.125	40.5	36.875
3/4/15 3:40 PM	40.125	40	40.125
3/4/15 7:40 PM	39.5	40.5	40.375
3/4/15 11:40 PM	40.375	39	40.5
3/5/15 3:40 AM	38.625	40.5	40.125
3/5/15 7:40 AM	40	40	39.5
3/5/15 11:40 AM	40.125	40	40.375
3/5/15 3:40 PM	40.125	40.5	40.5
3/5/15 7:40 PM	39.875	39.5	40.375
3/5/15 11:40 PM	40.25	39.5	40.375
3/6/15 3:40 AM	40.5	40	40.125
3/6/15 7:40 AM	40	40	40.25
3/6/15 11:40 AM	40.5	37.5	39.25
3/6/15 3:40 PM	40.25	40.5	40.75
3/6/15 7:40 PM	39.25	40.5	40.125
3/6/15 11:40 PM	40.375	40.5	37.625
3/7/15 3:40 AM	39.875	40.5	39.875
3/7/15 7:40 AM	40	40	39.625
3/7/15 11:40 AM	40	39	39.625
3/7/15 3:40 PM	40.5	41	40.5
3/7/15 7:40 PM	39.25	40.5	40
3/7/15 11:40 PM	39.25	40	39.875
3/8/15 4:40 AM	40.5	40.5	39.75
3/8/15 8:40 AM	40.25	40.5	39.75
3/8/15 12:40 PM	40.125	40	40
3/8/15 4:40 PM	39.75	40	40.375
3/8/15 8:40 PM	40.25	40.5	40.25
3/9/15 12:40 AM	40.125	39	39.875
3/9/15 4:40 AM	40	40	40.125
3/9/15 8:40 AM	40.25	39.5	40.25
3/9/15 12:40 PM	40.5	40	39.75
3/9/15 4:40 PM	40.5	40.5	40.5
3/9/15 8:40 PM	40.125	40.5	40.375
3/10/15 12:40 AM	40.5	40	39.625
3/10/15 4:40 AM	40.25	40	39.875
3/10/15 8:40 AM	40.125	40	39.375
3/10/15 12:40 PM	40.375	40.5	39.5
3/10/15 4:40 PM	39.75	40	39.25
3/10/15 8:40 PM	39.875	40	40.5
3/11/15 12:40 AM	38.5	40	39.75
3/11/15 4:40 AM	40.25	40	39.75
3/11/15 8:40 AM	39.625	40	39.25
3/11/15 12:40 PM	39.625	40.5	40.125
3/11/15 4:40 PM	39.875	40.5	40
3/11/15 8:40 PM	40.125	40.5	40
3/12/15 12:40 AM	39.875	40.5	39.875
3/12/15 4:40 AM	39.5	40	39.375
3/12/15 8:40 AM	40.375	39	39.125
3/12/15 12:40 PM	41.5	39.5	39.625
3/12/15 4:40 PM	40.25	39.5	38.625
3/12/15 8:40 PM	42	40.5	39.875
3/13/15 12:40 AM	42.625	40.5	38.5
3/13/15 4:40 AM	42.5	40.5	38.75
3/13/15 8:40 AM	41.375	40.5	39.625
3/13/15 12:40 PM	40.75	40.5	40.125
3/13/15 4:40 PM	40.25	40.5	39.25
3/13/15 8:40 PM	40.125	41	40.75
3/14/15 12:40 AM	40	40.5	39.875
3/14/15 4:40 AM	39.75	40	39.625
3/14/15 8:40 AM	38.875	40	39.5
3/14/15 12:40 PM		39.5	40.625
3/14/15 4:40 PM		40.5	40.625
3/14/15 8:40 PM		40.5	40.625
3/15/15 12:40 AM		40.5	40.25
3/15/15 4:40 AM		40.5	39.625
3/15/15 8:40 AM		40	39.875
3/15/15 12:40 PM			39.5
3/15/15 4:40 PM			40.125
3/15/15 8:40 PM			40.125
3/16/15 12:40 AM			40.375
3/16/15 4:40 AM			39.875
3/16/15 8:40 AM			38.75
3/16/15 12:40 PM			40.375
3/16/15 4:40 PM			40.625
3/16/15 8:40 PM			40.5
3/17/15 12:40 AM			40.25
3/17/15 4:40 AM			40.5
3/17/15 8:40 AM			40.125
3/17/15 12:40 PM			39.5
3/17/15 4:40 PM			40.625
3/17/15 8:40 PM			40.5
3/18/15 12:40 AM			40.125
3/18/15 4:40 AM			40.75
3/18/15 8:40 AM			39.875
